# Supplementary material for: Multi Evaluation of a Modified GoldNano Carb Test for Carbapenemase Detection in Clinical Isolates of Gram-Negative Bacilli
Source: Antibiotics (Basel). 2022 May 18;11(5):684. doi: 10.3390/antibiotics11050684 (PMC9137630; doi:10.3390/antibiotics11050684)
Supplement: Supplementary file 1 [file antibiotics-11-00684-s001.zip]

Archive with 1 entries (1 files):
- antibiotics-1723552-supplementary.pdf
